# Supplementary material for: A Humanized Monoclonal Antibody Targeting Extracellular Nicotinamide Phosphoribosyltransferase Prevents Aggressive Prostate Cancer Progression
Source: Pharmaceuticals (Basel). 2021 Dec 17;14(12):1322. doi: 10.3390/ph14121322 (PMC8706080; doi:10.3390/ph14121322)
Supplement: Supplementary file 1 [file pharmaceuticals-14-01322-s001.zip]

Archive with 1 entries (1 files):
- pharmaceuticals-1483015-supplementary.pdf
